# Supplementary material for: Scalp dose analysis for transient and permanent alopecia following conventional cranial irradiation using Image Guided Radiotherapy (IGRT): A prospective study
Source: PLoS One. 2024 Oct 10;19(10):e0311855. doi: 10.1371/journal.pone.0311855 (PMC11466407; doi:10.1371/journal.pone.0311855)
Supplement: S1 File — (XLSX) [file pone.0311855.s001.xlsx]

## Sheet: Ethic
Study code	Age	Gender	Alopecia grade (photo)					Scalp dose (Total)			Scalp dose (Alopecia)
			Before RT	Last wk of RT	3 mo	6 mo	12 mo	Dmean (Gy)	D50 (Gy)	D2 (Gy)	Dmean (Gy)	D50 (Gy)	D2 (Gy)

## Sheet: Record
Code	Age	Gender	Primary	Prescribe RT dose	RT		Scalp volume (cc)	Alopecia grade (photo)					Transient alopecia	Permanent alopecia	Scalp dose (Entire)			Scalp dose (Localized transient) end RT			Scalp dose (Localized permanent) 6 mo
					Start	Finish		Before RT	Last wk of RT	3 mo	6 mo	12 mo	Grade	Grade	Dmean (Gy)	D50 (Gy)	D2 (Gy)	Dmean (Gy)	D50 (Gy)	D2 (Gy)	Dmean (Gy)	D50 (Gy)	D2 (Gy)
12006	51	F	Mening, gr II	54, 60 (SIB)	2019-08-09	2019-09-24	200.91	0	2	2	0	0	2	0	5.75	1.05	28.24	14.85	14.98	31.99
20013	45	F	Glioblastoma	59.4, 66 (SIB)	2019-06-20	2019-08-09	226.51	0	2	2	R/O recur, loss F/U		2	N/A	16.8	14.91	41.41	28.79	29.29	44.69
20544	56	F	Mening, gr I	50.4	2019-05-22	2019-07-02	207.33	0	2	0	0	0	2	0	4.17	0.97	23.75	19.96	20.1	31.91
20680	42	F	Mening, gr I	50.4	2019-06-27	2019-08-09	230.99	0	0	0	0	0	0	0	1.47	0.25	8.85
20716	43	F	Mening, gr I	50.4	2019-06-13	2019-07-24	211.04	0	0	0	0	0	0	0	2.07	0.38	11.25
20737	44	M	Glioblastoma	60	2019-05-13	2019-06-26	214.43	0	2	2	0	N/A	2	0	17.15	16.22	36.24	26.21	28.52	37.48
20741	64	F	SFT, malig	60	2019-06-14	2019-07-31	208.55	0	2	2	0	0	2	0	3.85	0.58	22.15	16.23	17.37	24.42
20745	59	F	Glioblastoma	60	2019-06-20	2019-08-05	190.37	0	2	N/A	2	Expired 2-8-2020	2	2	17.69	14.44	48.21	31.07	30.85	48.94	31.07	30.85	48.94
20864	56	F	Glioblastoma	59.4, 66 (SIB)	2019-07-01	2019-09-21	186.97	0	1	N/A	0	N/A	1	0	9.02	3.09	34.15	N/A
20868	57	F	Mening, gr I	50.4	2019-07-05	2019-08-19	170.37	0	0	0	0	0	0	0	2.12	0.46	12.56
20935	46	F	Mening, gr II	54	2019-07-25	2019-09-11	185.48	0	2	1	1	1	2	1	9.43	6.81	34.81	20.21	19.08	40.49	27.8	28.92	44.9
20939	47	F	Pitu adenoma	50.4	2019-07-15	2019-08-28	204.83	0	0	N/A	N/A	0	0	0	1.5	0.28	9.28
21010	62	M	Glioblastoma	60	2019-07-18	2019-09-02	187.32	0	2	1	N/A	N/A	2	N/A	20.18	20.57	43.9	27.19	28.91	44.72	N/A
21096	71	F	HMB, recur	50.4	2019-08-14	2019-09-20	172.52	0	N/A	2	0	0	2	0	3.18	0.41	18.03	13.27	12.84	21.19
21139	57	F	Mening, gr II	54, 60 (SIB)	2019-08-22	2019-10-02	225.32	0	2	0	0	0	2	0	7.5	6.34	26	19.69	18.27	43.12
21140	52	F	Pitu adenoma	50.4	2019-08-23	2019-10-02	249.94	0	0	0	N/A	0	0	0	1.84	0.36	10.94
21147	52	F	Glioblastoma	60	2019-08-23	2019-10-04	200.7	0	1	loss F/U			1	N/A	18.7	20.2	41.54	24.92	25.07	45.61
21183	53	M	Glioblastoma	60	2019-09-05	2019-10-17	230.67	0	2	0	PD, refuse Rx		2	0	11.39	11.96	35.98	20.08	18.13	47.53
21206	57	F	Mening, gr II	54, 60 (SIB)	2019-09-06		164.13	0	Expired on 28-10-2019						8.89	3.86	49.67
21276	51	F	Mening, gr I	50.4	2019-10-07	2019-11-15	210.04	0	0	0	0	0	0	0	3.01	2.31	11.1
21287	39	F	AO	60	2019-09-23	2019-11-06	230.37	0	2	2	0	0	2	0	9.7	7.61	40.53	34	33.53	50.95
21466	68	F	Glioblastoma	59.4, 66 (SIB)	2019-10-28	2019-12-13	240.35	0	2	2	0	0	2	0	9.32	2.91	39.84	25.75	26.45	46.52
21517	39	M	Mening, gr III	54, 60 (SIB)	2019-10-16	2019-11-27	224.62	0	2	1	0	0	2	0	6.72	3.48	34.68	24.47	25.84	40.75
21572	58	F	AA	60	2019-11-18	2020-01-07	253.38	0	2	2	1	0	2	1	6.33	3.09	36.81	29.14	27.19	49.86	26.96	23.85	50
21712	37	F	Mening, gr II	54, 60 (SIB)	2019-12-09	2020-01-23	241.63	0	2	2	0	0	2	0	6.44	2.17	38.52	34.41	35.24	49.57
21713	53	F	Mening, gr II	54, 60 (SIB)	2019-12-11	2020-01-24	270.25	0	2	0	0	0	2	0	7.86	2.43	36.62	23.75	25.1	42.02
21714	52	F	Glioblastoma	60	2019-10-18	2019-11-29	224.81	0	2	2	0	0	2	0	14	13.45	45.6	32.95	33.21	52.05
21795		M	Glioblastoma	60			246.71	0	Expired on 1-1-2020
21799	56	F	Mening, gr II	54, 60 (SIB)	2019-12-20	2020-02-07	201.97	0	2	2	1	N/A	2	1	15.1	10.57	55.28	30.6	26.77	57.89	48.1	49.24	59.49
21916	47	M	Mening, gr II	54	2019-01-10	2020-02-19	197.71	0	2	2	0	0	2	0	10.38	8	41.33	29	28.85	51.23
21917	56	F	Schwannoma	54	2019-01-10	2020-02-20	214.67	0	0	0	0	0	0	0	2.24	0.38	14.57
21939	51	F	Mening, gr I	54	2020-01-31	2020-03-16	209.93	0	0	0	0	0	0	0	3.82	0.74	19.75
22151	55	F	Mening, gr I	54	2020-02-27	2020-04-15	252.38	0	0	0	0	0	0	0	3.87	0.72	19.77
30106	67	M	Glioblastoma	60	2020-01-31	2020-03-17	253.47	0	2	loss F/U			2	N/A	11.93	11.28	38.4	36.56	36.7	46.39
30124	27	F	Schwannoma	54	2020-03-19	2020-05-01	238.92	0	0	0	0	0	0	0	2.42	0.34	12.6
30195	51	M	Glioblastoma	60				0	Expired before start RT
30197	47	M	PPTID	56	2020-03-27	2020-05-14	254.37	0	0	0	0	0	0	0	2.85	0.65	14.16
30486	48	M	Glioblastoma	60	2020-07-23	2020-09-11	245.74	0	2	2	0	0	2	0	17.68	16.32	53.41	32.83	34	55.15
30729	63	F	Mening, gr II	54, 60 (SIB)	2020-09-02	2020-10-26	203.1	0	2	2	0	0	2	0	15.96	10.11	46.44	25.74	27.93	49.38
30775	39	F	AA	60	2020-07-08	2020-08-26	259.99	0	2	2	0	0	2	0	14.93	14.34	45.75	23.61	19.43	47.43
30776	42	F	Glioblastoma	60	2020-06-12	2020-08-03	236.87	0	2	2	1	0	2	1	9.55	5.71	47.84	28.35	29.61	53.87	41.92	43.09	51.93
30777	51	F	PPTID	54	2020-07-23	2020-09-10	239.19	0	0	0	0	0	0	0	5.27	1.24	17.04
30778	58	F	Pitu adenoma	54	2020-07-10	2020-08-27	251.77	0	0	0	0	0	0	0	2.31	0.48	10.84
30789	50	M	Mening, gr II	54, 60 (SIB)	2020-08-11	2020-09-24	237.96	0	2	2	0	0	2	0	9.59	6.57	36.72	22.2	19.97	42.41
31087	34	F	Glioblastoma	60	2020-08-31	2020-10-14	219.19	0	2	1	0	0	2	0	16.39	15.27	43.11	22.02	20.3	44.92
31220	60	F	Mening, gr II	54, 60 (SIB)	2020-11-06	2020-12-29	207.11	0	2	2	0	0	2	0	16.08	14.94	45.51	27.47	25.47	48.65
31275	62	M	Schwannoma	50.4	2020-11-26	2020-01-06	250.77	0	0	0	0	0	0	0	1.36	0.25	10.52
31307	51	F	Mening, gr I	54	2020-11-18	2020-01-06	208.31	0	2	0	0	0	2	0	5.1	2.41	23.62	19.32	16.87	39.23
31308	67	F	Mening, gr II	54, 60 (SIB)					RT @Lampang cancer center
31360	50	F	Mening, gr I	54	2020-12-02	2021-01-14	221.16	0	0	N/A	0	0	0	0	1.1	0.21	7.33
31365	30	M	LGG	54	2020-11-27	2020-01-08	233.91	0	1	N/A			1	N/A	7.77	5	24.96	15.89	16.27	24.67	N/A
31444	34	M	Ganglioglioma	60					RT @Lampang cancer center
31446	56	F	Mening, gr I	54	2020-12-09	2021-01-21	185.55	0	0	0	0	0	0	0	3.89	0.85	19.94
31530	56	F	Mening, gr II	54, 60 (SIB)					loss F/U
31666	42	M	AO	60					loss F/U
31708	40	M	Mening, gr II	54					RT @Lampang cancer center

## Sheet: HairLossGr
1	Mild = hairloss < 50%
2	Mod = hairloss > 50% or complete
